# Supplementary material for: A new species of Astreptolabis in mid-Cretaceous amber from northern Myanmar, with the discovery of the first male of Astreptolabidinae (Dermaptera)
Source: Zookeys. 2020 Feb 12;911:101–12. doi: 10.3897/zookeys.911.38845 (PMC7031395; doi:10.3897/zookeys.911.38845)
Supplement: XML Treatment for Astreptolabis [file zookeys.911.38845-treatment1.xml]

<!DOCTYPE tp:taxon-treatment
  PUBLIC "-//TaxonX//DTD Taxonomic Treatment Publishing DTD v0 20100105//EN" "tax-treatment-NSO.dtd">
<tp:taxon-treatment xmlns:tp="http://www.plazi.org/taxpub"><tp:treatment-meta><kwd-group><label>Taxon classification</label><kwd><named-content xmlns:xlink="http://www.w3.org/1999/xlink" content-type="kingdom">Animalia</named-content></kwd><kwd><named-content xmlns:xlink="http://www.w3.org/1999/xlink" content-type="order">Dermaptera</named-content></kwd><kwd><named-content xmlns:xlink="http://www.w3.org/1999/xlink" content-type="family">Pygidicranidae</named-content></kwd></kwd-group><mixed-citation publication-type="journal"><person-group><name><surname>Mao</surname><given-names>Yue</given-names></name><name><surname>Engel</surname><given-names>Michael S.</given-names></name><name><surname>Ren</surname><given-names>Dong</given-names></name><name><surname>Gao</surname><given-names>Taiping</given-names></name></person-group><article-title>A new species of <italic><tp:taxon-name><tp:taxon-name-part taxon-name-part-type="genus" reg="Astreptolabis">Astreptolabis</tp:taxon-name-part></tp:taxon-name></italic> in mid-Cretaceous amber from northern Myanmar, with the discovery of the first male of <tp:taxon-name><tp:taxon-name-part taxon-name-part-type="subfamily">Astreptolabidinae</tp:taxon-name-part></tp:taxon-name> (<tp:taxon-name><tp:taxon-name-part taxon-name-part-type="order">Dermaptera</tp:taxon-name-part></tp:taxon-name>)</article-title><source>Zookeys</source><day>12</day><month>2</month><year>2020</year><volume>911</volume><fpage>101</fpage><lpage>112</lpage><pub-id pub-id-type="doi">10.3897/zookeys.911.38845</pub-id></mixed-citation></tp:treatment-meta><tp:nomenclature><label>Genus</label><tp:taxon-name><object-id xmlns:xlink="http://www.w3.org/1999/xlink" content-type="arpha" xlink:type="simple">5622C3B9-F8DB-5D25-954A-7AC4E59B23A1</object-id>
                <tp:taxon-name-part taxon-name-part-type="genus" reg="Astreptolabis">Astreptolabis</tp:taxon-name-part>
              </tp:taxon-name><tp:taxon-authority>Engel, 2011</tp:taxon-authority></tp:nomenclature><tp:treatment-sec sec-type="diagnosis" id="SECID0EWHAC"><title>Diagnosis.</title><p>Refer to that of subfamily (<italic>vide supra</italic>).</p></tp:treatment-sec><tp:treatment-sec sec-type="comments" id="SECID0E5HAC"><title>Comments.</title><p>Given that the subfamily contains a single genus, <italic><tp:taxon-name><tp:taxon-name-part taxon-name-part-type="genus" reg="Astreptolabis">Astreptolabis</tp:taxon-name-part></tp:taxon-name></italic> Engel, 2011, the diagnosis of the subfamily and genus are identical.</p><p>The genus presently includes only two species: the type species, <italic><tp:taxon-name><tp:taxon-name-part taxon-name-part-type="genus" reg="Astreptolabis">Astreptolabis</tp:taxon-name-part> <tp:taxon-name-part taxon-name-part-type="species" reg="ethirosomatia">ethirosomatia</tp:taxon-name-part></tp:taxon-name></italic> Engel, 2011, and <italic><tp:taxon-name><tp:taxon-name-part taxon-name-part-type="genus" reg="Astreptolabis">Astreptolabis</tp:taxon-name-part> <tp:taxon-name-part taxon-name-part-type="species" reg="laevis">laevis</tp:taxon-name-part></tp:taxon-name></italic> sp. nov.</p></tp:treatment-sec></tp:taxon-treatment>
